# Supplementary material for: The Prophages of Citrobacter rodentium Represent a Conserved Family of Horizontally Acquired Mobile Genetic Elements Associated with Enteric Evolution towards Pathogenicity
Source: J Bacteriol. 2019 Apr 9;201(9):e00638-18. doi: 10.1128/JB.00638-18 (PMC6456863; doi:10.1128/JB.00638-18)
Supplement: Supplemental file 2 [file JB.00638-18-sd002.xlsx]

## Sheet: ΦNP
ΦNP
ORF #	Strand	Size (AA)	Predicted Function	Best Match / Accession Number	% Identity /# of Matching AA
1	+	81	DNA-damage-inudicble protein	Enterobacter cloacae/ WP_045339410	76.5 / 62
2	+	59	Type II toxin/antitoxin; HicA family toxin	Enterobacter hormaechei / WP_045892003	98.3 / 58
3	+	136	Type II toxin/antitoxin; HicB family antitoxin	Pantoea stewartii / WP_006120656	98.5 / 134
4	+	184	Serine Acetyltransferase	Eschericia albertii / WP_000350439	83.8 / 150
5	-	192	Tail assembly protein	Eschericia fergusonii / WP_046076960	76.6 / 144
6	-	282	Phage tail protein	Hafnia paralvei ATCC 29927 / WP_064574027	67.5 / 210
7	-	201	Phage tail protein	Hafnia paralvei ATCC 29927/ WP_064573896	76.3 / 151
8	-	385	Phage baseplate protein	Hafnia paralvei ATCC 29927/ WP_064573902	67.5 / 258
9	-	150	Hypothetical protein	Klebsiella oxytoca / WP_064342780	68.7 / 103
10	-	194	Baseplate assembly protein	Klebsiella oxytoca / WP_047723957	73.1 / 141
11	-	359	Phage tail protein	Klebsiella pneumonia / WP_064190196	82.2 / 291
12	-	466	Hypothetical protein	Klebsiella pneumonia / WP_048271834	71.5 / 333
13	-	637	Hypothetical protein	Enterobacter cloacae / WP_063417628	61.4 / 393
14	-	63	Hypothetical protein	Enterobacter aerogenes / WP_072056973	71.4 / 45
15	-	92	Hypothetical protein	Edwardsiella tarda / WP_034168024	85.9 / 79
16	-	123	Phage tail spike protein	Enterobacter cloacae / WP_069598575	92.7 / 114
17	-	500	Phage tail sheath protein	Klebsiella pneumoniae / WP_048271837	77 / 389
18	-	181	ATP-binding protein	Klebsiella pneumoniae / WP_069197050	82.3 / 149
19	-	116	Hypothetical Protein	Eschericia coli / WP_053883898	72.3 / 86
20	-	101	Hypothetical protein	Klebsiella pneumoniae / WP_065954086	57.7 / 45
21	-	349	Phage capsid protein	Klebsiella pneumoniae / WP_058836981	90 / 314
22	-	135	Head decoration protein	Mangrovibacter sp. MFB070 / WP_036102371	73.3 / 99
23	-	200	Hypothetical protein	Raoultella planitcola / WP_049265791	66 / 132
24	-	288	Serine Peptidase	Klebsiella oxytoca / WP_064386246	86.9 / 251
25	-	547	Phage portal protein	Pantoea ananatis / WP_022622608	88.6 / 483
26	-	87	Phage head-tail adapter protein	Mangrovibacter sp. MFB070 / WP_036102357	94.3 / 82
27	-	659	Terminase	Serratia marcescens / WP_060706770	84.2 / 554
28	-	201	DNA-directed RNA polymerase subunit sigma 70	Pantoea stewartii / WP_058708013	71 / 147
29	-	213	Hypothetical protein	Enterobacter asburiae / WP_047744265	82.6 / 176
30	-	221	Hypothetical protein	Citrobacter freundii / WP_071667209	44.7 / 101
31	-	206	Morphogenetic protein	Citrobacter freundii / WP_071667210	60.3 / 123
32	-	186	Hypothetical protein	Enterobacter cloacae / WP_063863712	59.9 / 100
33	-	62	Hypothetical protein	Escherichia vulneris / WP_042395713	82.3 / 51
34	-	184	Hypothetical protein	Citrobacter freundii / WP_071684505	79.3 / 134
35	-	135	Structural Protein	Enterobacter aerogenes / WP_042897130	84.4 / 114
36	-	110	Phage holin	Enterobacter cloacae lamda family / WP_047633972	88.2 / 97
37	-	350	DNA adenine methylase	Citrobacter amalonaticus / WP_061070292	85.9 / 298
38	-	87	TrmB family transcriptional regulator	bacteria symbiont BFo2 of Franliniella occidentalis / KYP96076	95 / 57
39	-	231	Antitermination program	Enterobacter aerogenes / WP_047052056	72.8 / 163
40	-	355	Hypothetical protein	Pluralibacter gergoviae/ WP_045290443	76.3 / 271
41	-	575	DNA methyltransferase	Enterobacter cloacae / WP_032634284	91.1 / 524
42	-	293	Phage N-6-adenine-methyltransferse	Enterobacter cloacae / WP_032634317	82.9 / 242
43	-	290	GntR family transcriptional regulator	Enterobacter sp. FY-07 / WP_061493541	79.1 / 231
44	-	246	Phage regulatory protein/antitrepressor	Hafnia alvei / WP_072309966	79.7 / 169
45	-	194	Hypothetical protein	Klebsiella penuomoniae / WP_064168524	89.2 / 165
46	-	87	Trancriptonal regulator	Enterobacter ludwigii / WP_068794930	81.6 / 71
47	+	259	Trancriptonal regulator	Enterobacter cloacae / WP_032623258	90.5 / 209
48	-	184	Putative lipoprotein	Escherichia coli / WP_012817938	81.5 / 22
49	+	123	Hypothetical protein	Pluralibacter gergoviae / WP_045290430	98.4 / 121
50	+	281	Hypothetical protein	Enterobacter hormaechei / WP_069595964	94.9 / 259
51	+	189	Hypothetical protein	Pluralibacter gergoviae /WP_045290426	95.4 / 167
52	+	66	Hypothetical protein	Enterobacter cloacae / WP_032620630	89.4 / 59
53	+	108	Hypothetical protein	Enterobacter cloacae / WP_032620631	94.4 / 102
54	+	243	Site-specific DNA-methyltransferase	Enterobacter kobei / WP_058690150	97.5 / 237
55	+	65	Hypothetical protein	Enterobacter cloacae / WP_032620633	98.5 / 64
56	+	189	ATPase	Enterobacter cloacae / WP_032620634	93.5 / 129
57	+	72	Hypothetical protein	Pluralibacter gergoviae / WP_045290417	98.5 / 67
58	+	388	Integrase	Citrobacter sp. MGH106 / WP_048220736	94.3 / 366
59	+	577	ATPase AAA	Citrobacter sp. MGH106 / WP_048220735	97.2 / 561
60	+	293	DNA methyltransferase	Citrobacter sp. MGH106 / WP_048220734	97.3 / 285

## Sheet: ΦSM
ΦSM
ORF #	Strand	Size (aa)	Predicted Function	Best Match / Accession Number	% Identity / # Matching AA
1	-	297	Type VI secretion protein	Escherichia coli / WP_089635775.1	99 / 296
2	-	110	Zinc-ribbon domain containing protein	Escherichia coli / WP_024167654.1	99 / 109
3	-	46	Hok/Gef family protein	Escherichia coli / WP_032218680.1	98 / 45
4	-	86	Ogr/Delta zinc finger transcriptional activator	Escherichia coli / WP_089578383.1	99 / 85
5	-	413	Gene D phage tail protein	Escherichia coli O25b:H4 / ANK06317.1	99 / 407
6	+	394	Phage tail sheath protein	Escherichia coli / WP_021533073.1	99 / 392
7	+	170	Phage major tail tube protein	Escherichia coli / WP_089583598.1	100 / 171
8	+	124	Phage tail protein	Escherichia coli / WP_000651568.1	99 / 123
9	+	42	GpE phage tail protein	Escherichia coli / WP_089590668.1	98 / 41
10	+	935	Phage tail tape measure protein	Escherichia coli / WP_000853386.1	99 / 932
11	+	162	GpU phage tail protein	Escherichia coli 2719100 / EMX88832.1	99 / 161
12	-	199	DNA invertase	Shigella boydii / WP_000904954.1	99 / 198
13	+	234	DUF3751 phage tail protein	Escherichia coli / WP_074570479.1	99 / 233
14	+	175	Tail fiber assembly protein	Escherichia coli / WP_024248747.1	97 / 170
15	-	177	Tail fiber assembly protein	Escherichia coli / WP_064670786.1	99 / 176
16	-	617	GpH phage tail fiber protein	Escherichia coli / WP_021529796.1	99 / 610
17	-	176	Phage tail protein	Escherichia coli / WP_048265149.1	99 / 174
18	-	298	Baseplate assembly protein	Escherichia coli / WP_052936261.1	99 / 296
19	-	116	Baseplate assembly protein	Escherichia coli / WP_021524726.1	99 / 115
20	-	193	Phage baseplate assembly protein V	Escherichia coli / WP_086625289.1	98 / 190
21	-	211	Phage morphogenesis protein	Escherichia coli / WP_062880815.1	99 / 210
22	-	155	GpR phage tail completion protein	Escherichia coli / WP_001716741.1	99 / 154
23	-	135	Hypothetical DUF2570 domain protein	Escherichia coli / WP_061336447.1	99 / 134
24	-	181	Phage lysozyme	Escherichia coli / WP_001532941.1	99 / 179
25	-	107	Holin	Escherichia coli / WP_001532940.1	98 / 105
26	-	66	Phage tail protein X	Escherichia coli / WP_001566540.1	100 / 67
27	-	164	Capsid assembly protein	Escherichia coli / WP_089648411.1	99 / 163
28	-	266	Terminase	Escherichia coli / WP_033806513.1	99 / 265
29	-	350	Phage major capsid protein	Escherichia coli / WP_001055087.1	99 / 349
30	-	278	Phage capsid scaffolding protein	Escherichia coli / WP_032191985.1	99 / 277
31	+	583	Oxioreductase	Escherichia coli / WP_031510900.1	99 / 582
32	+	348	Phage portal protein	Escherichia coli / WP_021564412.1	99 / 347
33	+	144	Hypothetical protein	Shigella sonnei / CST17882.1	92 / 98
34	+	167	Putative prophage membrane protein	Escherichia coli / WP_077878904.1	94 / 155
35	-	103	Plasmid stability and chromosome partitioning protein	Escherichia coli / WP_000211250.1	99 / 102
36	-	319	Recombinase	Escherichia coli / WP_052924341.1	99 / 318
37	-	940	Phage replication protein	Escherichia coli / CTT91759.1	99 / 930
38	-	121	Hypothetical protein	Escherichia coli / WP_085453426.1	99 / 120
39	-	205	Repressor cI P4 Ash homolog	Escherichia coli / WP_023278159.1	96 / 194
40	-	183	DNA binding protein	Escherichia coli / WP_032301249.1	97 / 178
41	-	99	Hypothetical protein	Escherichia coli / WP_001366666.1	99 / 98
42	-	81	MarR family transcriptional regulator	Escherichia albertii / WP_000217073.1	99 / 80
43	-	67	Hypothetical protein	Escherichia coli / WP_086660439.1	99 / 66
44	-	136	Hypothetical protein	Escherichia coli / WP_001594301.1	99 / 135
45	-	37	Membrane protein	Escherichia coli / KIH34039.1	100 / 37
46	-	80	Hypothetical DUF4754 domain-containing protein	Escherichia coli ETEC H10407 / CBJ01479.1	100 / 80
47	-	95	Hypothetical protein	Escherichia coli / WP_021580383.1	98 / 93
48	-	116	Hypothetiical DUF4761 domain-containing protein	Escherichia coli / WP_054192163.1	96 / 111
49	-	68	Hypothetical protein	Escherichia coli / WP_050869486.1	99 / 67
50	-	95	Regulatory phage cox family protein	Escherichia coli / WP_001709054.1	99 / 94
51	+	106	XRE family transcriptional regulator	Escherichia coli / WP_021533056.1	99 / 105
52	+	334	Integrase	Escherichia coli / WP_032251476.1	99 / 333

## Sheet: CRP28
CRP28
ORF #	Strand	Size (aa)	Predicted Function	Best Match / Accession Number	% Identity / # Matching AA
1	-	189	DUF4376 containing phage tail protein	Escherichia coli/ WP_053880923.1	93 / 175
2	-	538	Phage tail fiber protein	Escherichia coli / WP_000114654.1	95 / 511
3	-	191	Tail fiber assembly protein	Escherichia albertii / WP_059239143.1	99 / 190
4	-	327	Phage tail protein	Escherichia coli / WP_063101245.1	99 / 326
5	-	190	DUF2312 domain-containing hypothetical protein	Escherichia coli / WP_001057576.1	98 / 187
6	-	359	J-like phage tail protein	Escherichia coli / WP_001116501.1	99 / 357
7	-	116	Hypothetical protein	Escherichia coli / WP_063848387.1	99 / 115
8	-	217	Baseplate assembly protein	Escherichia coli / WP_086217565.1	99 / 215
9	-	403	Phage tail protein	Escherichia coli / WP_089600792.1	99 / 402
10	-	449	Multidrug DMT transporter permease	Escherichia coli / WP_063848385.1	99 / 446
11	-	760	Phage tail tape measure protein	Escherichia coli / WP_073521084.1	97 / 736
12	-	127	Hypothetical protein	Escherichia albertii / WP_059239159.1	98 / 125
13	-	124	Phage tail protein	Escherichia coli / WP_073521083.1	98 / 122
14	-	473	Phage tail sheath protein	Escherichia coli / WP_047088858.1	99 / 470
15	-	77	DUF2635 domain-containing hypothetical protein	Escherichia coli / WP_032082869.1	97 / 75
16	-	198	DUF1834 domain-containing hypothetical protein	Escherichia coli / WP_077781769.1	99 / 197
17	-	143	DUF1320 domain-containing hypothetical protein	Escherichia coli / WP_000119403.1	99 / 142
18	-	110	Type VI secretion ATPase	Escherichia coli / WP_032082848.1	99 / 109
19	-	302	Phage head protein	Escherichia coli / WP_089633901.1	99 / 301
20	-	131	Hypothetical protein	Escherichia coli / WP_086217561.1	9 / 130
21	-	371	Phage protease	Escherichia coli / CUA33061.1	98 / 365
22	-	183	Phage morphogenesis protein	Escherichia coli / WP_054410220.1	99 / 182
23	-	388	Phage head morphogenesis protein	Escherichia coli / WP_089616742.1	98 / 380
24	-	531	DUF935 domain-containing hypothetical protein	Escherichia albertii / WP_059239171.1	99 / 527
25	-	546	Hypothetical protein	Escherichia coli / WP_089640434.1	99 / 543
26	-	246	DNA methylase	Escherichia coli / WP_089597311.1	99 / 245
27	-	166	DUF1804 domain-containing hypothetical protein	Escherichia coli / WP_063848377.1	99 / 165
28	-	106	Hypothetical protein	Escherichia coli / WP_054410229.1	99 / 105
29	-	60	Hypothetical protein	Escherichia coli O127:H6 str. E2348/69 / CAS10203.1	97 / 58
30	-	181	Phage lysozyme	Escherichia coli / WP_089640436.1	98 /178
31	-	98	Phage holin	Escherichia albertii / WP_059239175.1	99 / 97
32	-	130	Phage holin	Escherichia coli / WP_086589632.1	99 / 129
33	-	92	Hypothetical protein	Escherichia coli / WP_089600773.1	98 / 90
34	+	445	IS4 family transposase	Salmonella enterica / WP_023182736.1	92 / 410
35	-	156	Mor transcription activator family protein	Escherichia coli / WP_047087262.1	99 / 150
36	-	137	Regulatory protein GemA	Escherichia coli / WP_000914515.1	99 / 136
37	-	104	Hypothetical protein	Escherichia coli / WP_073521072.1	99 / 103
38	-	87	Hypothetical protein	Escherichia sp. TW09231 / WP_001267733.1	56 / 49
39	-	136	Hypothetical protein	Escherichia coli / WP_000738915.1	99 / 135
40	-	62	Hypothetical protein	Escherichia coli / WP_021564518.1	98 / 61
41	-	96	DUF4752 domain-containing hypothetical protein	Escherichia coli / WP_000234092.1	99 / 95
42	-	76	Hypothetical protein	Escherichia coli M8 / AQW72706.1	99 / 75
43	-	75	Hypothetical protein	Escherichia coli M8 / AQW72707.1	99 / 74
44	-	236	DUF2786 domain-containing hypothetical protein	Escherichia coli / WP_089570258.1	99 / 233
45	+	307	IS5 family transposase	Salmonella enterica subsp. enterica serovar Anatum / AMY79324.2	99 / 306
46	-	164	Hypothetical protein	Escherichia coli / WP_000653687.1	98 / 158
47	-	77	Hypothetical protein	Escherichia coli / WP_021564513.1	99 / 76
48	-	214	Sulfate transporter	Escherichia coli / WP_000206135.1	99 / 213
49	-	71	Hypothetical protein	Escherichia coli / WP_089569906.1	98 / 68
50	-	63	Hypothetical protein	Escherichia coli / WP_042970507.1	97 / 61
51	-	74	Hypothetical protein	Escherichia coli / WP_052922016.1	100 / 74
52	-	112	Hypothetical protein	Escherichia coli / WP_032082866.1	98 / 108
53	-	297	XRE family transcriptional regulator	Escherichia coli / WP_032082867.1	97 / 288
54	-	680	Transposase	Escherichia coli / WP_063848361.1	97 / 658
55	-	77	DNA binding protein	Escherichia coli / WP_000252040.1	100 / 77
56	+	215	XRE family transcriptional regulator	Escherichia coli / WP_089600745.1	99 / 214
57	-	72	Hypothetical protein	Escherichia coli / WP_072015458.1	58 / 42

## Sheet: CRP49
CRP49
ORF #	Strand	Size (aa)	Predicted Function	Best Match / Accession Number	% Identity / # Matching AA
1	-	184	XRE family transcriptional regulator	Salmonella enterica / WP_080089948.1	55 / 117
2	+	76	DNA binding protein	Shigella sonnei / WP_052986812.1	91 / 69
3	+	695	Transposase	Escherichia coli / WP_073520716.1	99 / 685
4	+	310	Transposase	Escherichia coli / WP_000129794.1	98 / 305
5	+	73	Hypothetical protein	Escherichia coli / WP_000257925.1	96 / 70
6	+	139	Hypothetical protein	Escherichia coli / WP_059321168.1	96 / 133
7	+	76	Hypothetical protein	Escherichia coli / WP_001047890.1	99 / 75
8	+	91	Hypothetical protein	Shigella boydii / WP_075331327.1	95 / 86
9	+	97	Hypothetical protein	Escherichia coli / WP_062893987.1	99 / 96
10	+	176	Host-nuclease inhibitor protein	Escherichia coli / WP_075842518.1	99 / 175
11	+	192	Hypothetical protein	Escherichia coli / WP_089592996.1	99 / 191
12	+	177	Hypothetical protein	Escherichia coli / WP_075860486.1	99 / 176
13	+	171	Hypothetical protein	Escherichia coli / WP_044861007.1	95 / 162
14	+	183	AsnC family DNA binding protein	Escherichia coli / WP_000973029.1	96 / 176
15	+	110	Hypothetical protein	Escherichia coli / WP_075842521.1	97 / 107
16	+	95	Hypothetical protein	Escherichia coli / WP_000409990.1	99 / 94
17	-	79	Hypothetical protein	Escherichia coli / WP_032204020.1	95 / 75
18	+	170	DUF 1080 domain containing hypothetical protein	Escherichia coli / WP_059321159.1	95 / 162
19	+	445	IS4 family transposase	Salmonella enterica / WP_023182736.1	92 / 410
20	+	140	Transcriptional regulator	Escherichia coli / WP_059321158.1	99 / 139
21	+	166	Endolysin	Escherichia coli / WP_046201668.1	99 / 165
22	+	132	Putative lytic phage protein	Escherichia coli 3431 / EFV00215.1	96 / 127
23	+	72	Lysozyme	Shigella sonnei / WP_072106219.1	99 / 71
24	+	103	DUF2730 domain-containing hypothetical protein	Escherichia coli / WP_032258778.1	98 / 101
25	+	96	DNA binding protein	Escherichia coli / WP_059321153.1	99 / 95
26	+	193	DUF3486 domain-containing hypothetical protein	Shigella boydii / WP_075331013.1	99 / 192
27	+	554	Terminase	Escherichia coli / WP_046201671.1	99 / 552
28	+	529	DUF935 domain-containing hypothetical protein	Shigella sonnei / WP_053000469.1	99 / 522
29	+	443	Phage head morphogenesis protein	Shigella boydii / WP_075331015.1	98 / 432
30	+	157	Phage virion morphogenesis protein	Escherichia coli / WP_032258784.1	99 / 155
31	+	374	Protease	Escherichia coli / WP_032189722.1	98 / 365
32	+	315	Phage head protein	Shigella sonnei / WP_052974069.1	99 / 313
33	+	139	Hypothetical protein	Escherichia coli / WP_046201674.1	95 / 132
34	+	139	DUF1320 domain-containing hypothetical protein	Escherichia coli / WP_073527714.1	9 / 137
35	+	187	DUF1834 domain-containing hypothetical protein	Escherichia coli / WP_075842531.1	98 / 184
36	+	92	DUF2635 domain-containing hypothetical protein	Escherichia coli / WP_053264783.1	98 / 90
37	+	493	Phage tail tail protein	Escherichia coli / WP_073520726.1	99 / 491
38	+	121	Phage tail tube protein	Escherichia coli / WP_062851114.1	97 / 117
39	+	159	Tail assembly protein	Escherichia coli / WP_032254158.1	98 / 156
40	+	685	Phage tail tape measure protein	Escherichia coli / WP_073527711.1	99 / 684
41	+	452	Multidrug DMT transporter protease	Escherichia coli / WP_073520728.1	99 / 451
42	+	375	Phage tail protein	Escherichia coli / WP_073527709.1	99 / 372
43	+	203	Baseplate assembly protein V	Escherichia coli / WP_073520730.1	100 / 203
44	+	145	Hypothetical protein	Escherichia coli / WP_046201681.1	99 / 144
45	+	360	Baseplate assembly protein	Escherichia coli / WP_053264778.1	99 / 359
46	+	186	DUF2313 domain-containing hypothetical protein	Escherichia coli / WP_046201682.1	99 / 185
47	+	296	Hypothetical protein	Escherichia coli / WP_032188097.1	98 / 291
48	+	173	Phage tail protein	Escherichia coli / WP_000421092.1	94 / 162
49	-	104	Phage tail protein	Escherichia coli / WP_089593035.1	91 / 95
50	+	190	DNA invertase	Escherichia coli / WP_032183637.1	99 / 188
51	+	683	Sialate O-acetyltransferase	Shigella sonnei / WP_077124164.1	88 / 607
52	+	60	DUF1378 domain-containing hypothetical protein	Escherichia coli / WP_073527703.1	98 / 59
53	+	85	DUF826 domain-containing hypothetical protein	Escherichia coli / WP_033807884.1	95 / 80
54	+	245	Adenine modification enzyme mom	Escherichia coli / KYW53170.1	99 / 242

## Sheet: CRP99
CRP99
ORF #	Strand	Size (aa)	Predicted Function	Best Match / Accession Number	% Identity / # Matching AA
1	-	186	DNA invertase	Citrobacter freundii / WP_057069777.1	90 / 167
2	+	95	Phage tail protein	Pantoea sp. PSNiH1 / WP_039380353.1	53 / 50
3	-	523	IS66 family transposase	Escherichia coli / WP_073519403.1	99 / 521
4	-	115	Transposase	Shigella sonnei / WP_077136799.1	98 / 113
5	-	225	IS66 family transposase	Escherichia coli / WP_001432374.1	98 / 221
6	+	62	Phage tail protein	Pantoea sp. PSNiH1 / WP_039380353.1	58 / 36
7	+	141	Tail assembly protein	Escherichia coli / WP_032296906.1	57 / 76
8	-	199	Tail assembly protein TfaE	Enterobacter cloacae / ASQ19219.1	69 / 137
9	-	279	Phage tail fiber protein	Escherichia coli / WP_000002045.1	67 / 206
10	-	192	Phage tail protein	Enterobacter cloacae/ WP_059385638.1	97 / 187
11	-	367	Phage baseplate protein	Enterobacter cloacae / WP_032637431.1	96 / 350
12	-	115	Phage baseplate protein	Enterbacter cloacae / WP_063617128.1	97 / 115
13	-	176	Phage baseplate assembly protein V	Escherichia coli / WP_077581224.1	91 / 160
14	-	389	Cro/CI family transcriptional regulator	Enterbacter cloacae / WP_063924551.1	91 / 354
15	-	70	Putative inner membrane	Enterobacter cloacae / SAB93409.1	94 / 66
16	-	294	GpU tail assembly protein	Enterbactero cloacae / WP_048994547.1
17	-	822	Phage tail tape measure protein	Escherichia coli / WP_021544462.1	92 / 753
18	-	113	Tail assembly protein	Panteoa ananatis / WP_064352613.1	83 / 94
19	-	93	Hypothetical protein	Escherichia coli / WP_059329506.1	93 / 86
20	-	97	Hypothetical protein	Escherichia coli / WP_061351323.1	86 / 83
21	-	173	Phage major tail tube protein	Salmonella enterica / WP_076932966.1	97 / 168
22	-	475	Phage tail sheath protein	Enterobacter cloacae / ASQ19233.1	99 / 470
23	-	84	Hypothetical protein	Enterobacter hormaechei / WP_045347252.1	95 / 79
24	-	154	Hypothetical protein	Yersinia kristensenii / WP_087768333.1	96 / 146
25	-	148	DUF1320 domain-containing	Enterobacter cloacae / WP_063862471.1	96 / 142
26	-	118	DUF2190 domain-containing protein	Enterobacter hormaechei / WP_039271490.1	96 / 113
27	-	317	Hypothetical protein	Enterobacter cloacae / WP_063616874.1	93 / 295
28	-	366	Peptidase	Salmonella enterica /WP_080189899.1	90 / 329
29	-	152	Phage virion morphogenesis protein	Proteus mirabilis / WP_004248746.1	87 / 132
30	-	273	Phage head morphogenesis protein	Erwinia tracheiphila / WP_016191689.1	95 / 258
31	-	498	DUF935 domain-containing hypothetical protein	Escherichia coli / WP_059329516.1	97 / 482
32	-	507	Terminase	Escherichia coli / WP_049041770.1	92 / 464
33	-	181	DUF3486 domain-containing hypothetical protein	Morganella morganii / WP_087696865.1	99 / 179
34	-	103	Hypothetical protein	Salmonella enterica / WP_006122433.1	96 / 99
35	-	110	Hypothetical protein	Yersinia intermedia / WP_087816480.1	96 / 106
36	-	217	Hypothetical protein	Escherichia coli / WP_077221273.1	85 / 185
37	-	240	Membrane bound lytic murein transglycolase	Enterobacter cloacae / WP_086538474.1	91 / 219
38	-	116	Holin	Yersinia intermedia / WP_087816477.1	96 / 111
39	+	256	Restriction endonuclease subunit M	Salmonella enterica / WP_076932983.1	97 / 249
40	-	177	Hypothetical protein	Yersinia kristensenii / WP_087768323.1	86 / 152
41	-	136	Phage repressor CI protein	Enterobacter cloacae / WP_032636379.1	93 / 118
42	+	74	Hypothetical protein	Morganella morganii / WP_048822833.1	93 / 69
43	+	101	IciR family transcriptional regulator	Enterobacter cloacae / WP_032636376.1	98 / 96
44	+	304	DUF3102 domain-containing hypothetical protein	Salmonella enterica / WP_080189923.1	87 / 258
45	+	589	Integrase	Escherichia coli / KYZ99959.1	96 / 565
46	+	385	DNA binding protein	Enterobacter cloacae / WP_063616858.1	94 / 366
47	+	89	Hypothetical protein	Enterobacter cloacae / WP_059385375.1	92 / 82
48	+	203	DUF3164 domain-containing protein	Mannheimia phage vB_MhM_3927AP2	48 / 95
49	+	62	Hypothetical protein	Enterobacter hormaechei / WP_045347206.1	92 / 57
50	+	90	Hypothetical protein	Salmonella enterica / WP_079795862.1	89 / 80
51	+	98	Nucleoside triphosphate pyrophosphohydrolase	Citrobacter freundii / WP_086529769.1	90 / 88
52	+	231	DUF2786 domain-containing protein	Pantoea stewartii / WP_006118592.1	88 / 186
53	+	71	Hypothetical protein	Trabulsiella guamensis / WP_072011923.1	86 / 61
54	+	142	Regulatory protein GemA	Enterobacter cloacae / WP_048994581.1	89 / 126
55	+	129	DNA binding protein	Enterobacter cloacae / WP_063139339.1	95 / 121

## Sheet: CRPr20
CRPr20
ORF #	Strand	Size (aa)	Predicted Function	Best Match / Accession Number	% Identity / # Matching AA
1	-	263	Site-specific DNA methyltransferase	Escherichia coli / WP_000215748.1	99 / 262
2	-	98	NINE protein	Escherichia albertii / WP_059250532.1	99 / 97
3	-	46	Hok/Gef family protein	Escherichia coli / WP_074520213.1L	98 / 45
4	-	86	Zinc-ribbon containing protein	Escherichia coli / WP_089578383.1	99 / 85
5	-	340	Late control protein D	Escherichia coli / WP_089648807.1	92 / 336
6	+	394	Phage tail sheath protein	Escherichia coli / WP_085452166.1	99 / 393
7	+	170	Phage major tail tube protein	Escherichia coli / WP_089583598.1	100 / 170
8	+	124	Tail protein	Escherichia coli / WP_000651568.1	99 / 123
9	+	42	GpE family phage tail protein	Escherichia coli / WP_089590668.1	98 / 41
10	+	935	Phage tail tape measure protein	Escherichia coli / WP_000853386.1	99 / 932
11	+	162	Phage tail protein	Escherichia coli / WP_077827470.1	100 / 162
12	-	199	DNA invertase	Escherichia coli / WP_050877856.1	99 / 198
13	-	930	Phage replication protein	Escherichia coli / CTZ24861.1	98 / 906
14	-	121	Hypothetical protein	Escherichia coli / WP_085453426.1	98 / 119
15	-	203	Antirepressor-like protein	Escherichia coli / AQZ79414.1	87 / 175
16	-	276	Serine protease	Escherichia coli / WP_062871371.1	99 / 275
17	-	67	Hypothetical protein	Escherichia coli / WP_085445586.1	100 / 67
18	-	99	Hypothetical protein	Escherichia coli / WP_001366666.1	99 / 98
19	-	81	MarR family transcriptional regulator	Escherichia coli / WP_021580170.1	96 / 78
20	-	67	Hypothetical protein	Escherichia coli / WP_047615943.1	99 / 66
21	-	136	Hypothetical protein	Shigella sonnei / WP_094319569.1	98 / 134
22	-	80	DUF4754 domain-containing protein	Escherichia coli / WP_023278165.1	99 / 79
23	-	95	Hypothetical protein	Escherichia coli / WP_063120751.1	97 / 92
24	-	116	DUF4761 domain-containing protein	Escherichia coli / WP_086660456.1	98 / 114
25	+	107	XRE family transcriptional regulator	Escherichia coli / WP_074477499.1	99 / 106
26	+	326	Integrase	Escherichia coli / WP_085445758.1	99 / 324

## Sheet: CRPr11
CRPr11
ORF #	Strand	Size (aa)	Predicted Function	Best Match / Accession Number	% Identity / # Matching AA
1	-	205	Phage integrase	Escherichia coli / ERE06764.1	18.2 / 39
2	-	62	Integrase	Salmonella enterica / WP_080191190.1	55.6 / 34.47
3	-	523	IS66 family transposase	Escherichia coli / WP_073519403.1	99 / 518
4	-	115	Transposase	Shigella sonnei / WP_012904570.1	98 / 113
5	-	225	IS66 family insertion sequence hypothetical protein	Escherichia coli / WP_044067741.1	99 / 223
6	+	351	Hypothetical protein	Hafnia sp. CBA7124 / WP_096388195.1	77.4 / 272
7	+	223	Hypothetical protein	Hafnia sp. CBA7124 / WP_096388195.1	86.2 / 193
8	-	332	DUF418-domain containing hypothetical protein	Enterobacter cloacae / WP_023314041.1	83 / 276
9	+	179	Lysozyme	Escherichia coli / WP_086589870.1	93 / 167
10	+	109	Hypothetical protein	Enterobacter cloacae / WP_017384437.1	82 / 90
11	+	44	Primosomal protein N'	Elusimicrobia bacterium GWA2_56_46 / OGR44252.1	33 / 15
12	-	39	Hypothetical protein	Escherichia coli / WP_072189067.1	58.2 / 23

## Sheet: CRPr13
CRPr13
ORF #	Strand	Size (aa)	Predicted Function	Best Match / Accession Number	% Identity / # Matching AA
1	+	179	Phage tail protein	Escherichia coli / WP_086260362.1	83 / 149
2	+	123	Tail fiber protein	Escherichia coli / CTZ63385.1	93 / 115
3	+	782	Putative T3SS effector protein EspX7 (HECT-type E3 ubiquitin transferase)	Escherichia coli / WP_032206908.1	96 / 751
4	+	515	Putative T3SS secreted effector EspN-like protein	Escherichia coli DEC10B / EHW66498.1	96 / 495
5	+	372	Putative T3SS effector	Escherichia coli O157:H7 str. K2581 / EZC12225.1	99 / 369
6	-	453	Putative T3SS effector E3 ubiquitin transferase SspH2-like protein	Escherichia coli / WP_063075118.1	97 / 440

## Sheet: CRPr17
CRPr17
ORF #	Strand	Size (aa)	Predicted Function	Best Match / Accession Number	% Identity / # Matching AA
1	-	339	Putative T3SS secreted effector NleC-like protein	Escherichia coli / CTU52892.1	90 / 305
2	-	194	Hypothetical DUF1076-domain containing protein	Escherichia albertii / WP_059253682.1	70 / 136
3	+	94	IS3 family transposase	Erwinia sp. Ejp617 / WP_012666955.1	99 / 93
4	+	284	IS3 family transposase	Klebsiella oxytoca / WP_077266552.1	99 / 284
5	+	66	IS3 family transposase	Klebsiella michiganensis / PLL91712.1	53 / 35
6	+	160	Integrase	Escherichia coli / PMD86616.1	77.4 / 124
7	+	232	Hypothetical DUF3596 domain-containg protein	Shigella sonnei / WP_072117744.1	57.5 / 134
8	+	183	Site specific integrase	Escherichia coli / WP_071596291.1	71.8 / 132

## Sheet: CRPr33
CRPr33
ORF #	Strand	Size (aa)	Predicted Function	Best Match / Accession Number	% Identity / # Matching AA
1	+	152	Phage tail protein	Escherichia coli / WP_095585497.1	35.3 / 54
2	+	78	Phage tail fiber protein	Escherichia coli / WP_001692011.1	77 / 61
3	+	127	Putative T3SS effector NleG-like protein	Escherichia coli / APT05452.1	65 / 83
4	-	91	Putative T3SS effector NLeG8-like protein	Escherichia coli / WP_047082999.1	59 / 54
5	-	53	Putative T3SS effector NLeG8-like protein	Escherichia coli / WP_097760997.1	43.4 / 24
6	+	192	IpaB/EvcA family bfpT-chaperone regulated protein	Escherichia coli / WP_059258130.1	61.7 / 119
